# Supplementary material for: Multi-chaperone function modulation and association with cytoskeletal proteins are key features of the function of AIP in the pituitary gland
Source: Oncotarget. 2018 Jan 11;9(10):9177–98. doi: 10.18632/oncotarget.24183 (PMC5823669; doi:10.18632/oncotarget.24183)
Supplement: Supplementary file 2 [file oncotarget-09-9177-s002.xlsx]

## Sheet: Sheet1
Supplementary Table 1: Qualitative mass spectrometry results after manual validation
#	Protein description (gene name)	UniProt entry	Mass (kDa)	Protein ID probability	% of total spectra	Assigned spectra	Unique peptides	Unique spectra	Coverage	Best Mascot ion score	Calculated +1H peptide mass (AMU)
1	AIP_RAT AH receptor-interacting protein (Aip)	Q5FWY5	37.6	1	0.002	223	29	42	0.41
	AHAAVWNAQEAQADFAK									89.6	1827.9
	AHAAVWNAQEAQADFAKVLELDPALAPVVSR									47	3516.9
	AKAVPLIHQEGNR									27.3	1662
	AVPLIHQEGNR									41.2	1233.7
	DPLEGQR									31.4	814.4
	EAAAKYYDAIACLK									34.5	1816
	EAAAKYYDAIACLKNLQMK									51.1	2675.4
	EDGIQK									24.1	918.5
	FRGIFSH									26.4	863.5
	GELPEFQDGTK									23.4	1449.7
	GKAHAAVWNAQEAQADFAK									81.2	2242.2
	GKAHAAVWNAQEAQADFAKVLELDPALAPVVSR									83.6	3702
	GKPMELIIGK									48.6	1101.6
	GKPMELIIGKK									35.1	1442.9
	IRQKDEEDKAR									27.6	1616.9
	LREDGIQK									24.5	958.5
	LREDGIQKR									41	1114.6
	MADLIAR									47.5	789.4
	QKDEEDK									26	1103.5
	QKDEEDKAR									45.9	1330.7
	RGKAHAAVWNAQEAQADFAK									42.4	2398.3
	VESPGTYQQDPWAMTDEEK									50.7	2226.9
	VESPGTYQQDPWAMTDEEKAK									77.4	2655.2
	VIQEGR									41.7	701.4
	VLELDPALAPVVSR									67.7	1478.9
	VLELDPALAPVVSRELR									43.8	1877.1
	YDDNVKAYFK									21	1491.8
	YYDAIACLK									42.9	1116.5
	YYDAIACLKNLQMK									48.2	1960
2	GSTP1_RAT Glutathione S-transferase P (Gstp1)	P04906	23.4	1	0.002	135	22	33	0.7
	AFLSSPDHLNRPINGNGK									30.3	1937
	AFLSSPDHLNRPINGNGKQ									21.5	2294.2
	ALPGHLKPFETLLSQNQGGK									46.6	2364.3
	CKYGTLIYTNYENGK									55.7	2053
	CKYGTLIYTNYENGKDDYVK									60.9	2673.3
	DQKEAALVDMVNDGVEDLR									93	2346.2
	EAALVDMVNDGVEDLR									123	1761.8
	FEDGDLTLYQSNAILR									112	1854.9
	FEDGDLTLYQSNAILRHLGR									46.4	2318.2
	IKAFLSSPDHLNRPINGNGK									22.8	2407.3
	LSARPKIK									24.1	1141.8
	MLLADQGQSWK									35.8	1276.6
	MPPYTIVYFPVR									79.8	1498.8
	PPYTIVYFPVR									42.4	1351.7
	PPYTIVYFPVRGR									41.9	1564.9
	SLGLYGK									47.1	737.4
	SLGLYGKDQK									37.3	1108.6
	SLGLYGKDQKEAALVDMVNDGVEDLR									80.5	3064.6
	STCLYGQLPK									37.4	1166.6
	STCLYGQLPKFEDGDLTLYQSNAILR									63.2	3231.7
	YGTLIYTNYENGK									44.8	1535.7
	YGTLIYTNYENGKDDYVK									71.4	2156
3	GSTM4_RAT Glutathione S-transferase Yb-3 (Gstm3)	P08009	25.7	1	0	37	14	18	0.48
	FLPRPLFTK									25.7	1118.7
	FLPRPLFTKMAIWGSK									24.2	2366.4
	IRVDILENQLMDNR									50	1728.9
	ISDYMKSSR									19.8	1331.7
	KISDYMKSSR									28.2	1443.8
	LCYNPDFEK									39.8	1185.5
	LCYNPDFEKLKPGYLEQLPGMMR									22	3028.5
	LKPGYLEQLPGMMR									53.1	1878
	MAIWGSK									38.9	1021.6
	NQVFEATCLDAFPNLK									48.6	1866.9
	NQVFEATCLDAFPNLKDFIAR									49.9	2698.4
	VDILENQLMDNR									107	1459.7
	YTMGDAPDFDR									66.9	1303.5
	YTMGDAPDFDRSQWLNEKFK									33.8	2693.3
4	GSTA4_RAT Glutathione S-transferase alpha-4 (Gsta4)	P14942	25.5	1	0.001	75	19	23	0.38
	AILSYLAAK									38.4	949.6
	AILSYLAAKYNLYGK									29.7	1917.1
	AILSYLAAKYNLYGKDLK									32	2502.5
	AKNRYFPVFEK									18.9	1627.9
	APQEKEESLALAVK									65.3	1512.8
	APQEKEESLALAVKR									25.1	2127.3
	EESLALAVK									43	959.5
	EESLALAVKR									32.5	1344.8
	GRMESIR									21.8	848.4
	ISNIPTIK									52.3	885.5
	ISNIPTIKK									36.1	1242.8
	KPPPDGHYVDVVR									59.5	1707.9
	KPPPDGHYVDVVRTVLKF									17.3	2296.3
	LYYFQGR									25.5	946.5
	NRYFPVFEK									23.8	1199.6
	WLLATAGVEFEEEFLETR									81.5	2140.1
	YFPVFEK									21.6	929.5
	YNLYGKDLK									20	1342.8
	YNLYGKDLKER									20.3	1627.9
5	FIBA_RAT Fibrinogen alpha chain (Fga)	P06399	86.7	0.85	0	6	1	1	0.013
	LEVDIDIKIR									37.1	1442.9
6	CBR1_RAT Carbonyl reductase [NADPH] 1 (Cbr1)	P47727	30.6	1	0.001	75	28	31	0.78
	ALKSCSPELQQK									28.9	1617.9
	EDKILLNACCPGWVR									52.2	2060.1
	EGWPNSAYGVTK									41.2	1308.6
	ELLPIIKPQGR									21.5	1492.9
	FHQLDIDNPQSIR									57.5	1582.8
	FIEDAK									30.5	722.4
	FIEDAKK									24.3	1079.6
	FLGDVVLTAR									50.4	1090.6
	FRSETITEEELVGLMNK									54.1	1996
	GHEAVKQLQTEGLSPR									45	1979.1
	GIGFAIVR									33.7	832.5
	GVHAKEGWPNSAYGVTK									37.3	2030.1
	GVHAKEGWPNSAYGVTKIGVTVLSR									25.9	3084.7
	IGVTVLSR									60.1	844.5
	ILLNACCPGWVR									56.4	1458.7
	KFLGDVVLTAR									51.5	1447.9
	QLQTEGLSPR									67.3	1128.6
	REDKILLNACCPGWVR									40.7	2216.2
	SCSPELQQK									20.8	1076.5
	SCSPELQQKFR									30.9	1608.8
	SETITEEELVGLMNK									62.4	1708.8
	SETITEEELVGLMNKFIEDAKK									19.1	2982.6
	SPEEGAETPVYLALLPPGAEGPHGQFVQDKK									50.9	3490.8
	TDMAGPKATK									38.6	1264.7
	TNFFGTQDVCK									61.9	1316.6
	VVDPTPFHIQAEVTMK									47	1811.9
	VVNVSSSVSLR									63.4	1146.6
7	EF1G_RAT Elongation factor 1-gamma (Eef1g)	Q68FR6	50.1	1	0.001	79	22	26	0.38
	AFKALIAAQYSGAQIR									64.7	1937.1
	AILGEVK									32.8	729.5
	AILGEVKLCEK									24.4	1488.9
	AKDPFAHLPK									31.9	1352.8
	ALIAAQYSGAQIR									74.4	1361.8
	DPFAHLPKSTFVLDEFK									36.4	2220.2
	DPFAHLPKSTFVLDEFKR									24.5	2376.3
	EEKQKPQTER									18.1	1501.8
	EYFSWEGAFQHVGK									52.8	1684.8
	ILGLLDTHLK									41.2	1122.7
	ILGLLDTHLKTR									26.5	1609
	KFAESQPK									23.3	1163.7
	KFPAGKVPAFEGDDGFCVFESNAIAYYVSNEELR									65.7	4285.1
	KLDPGSEETQTLVR									67.3	1802
	LDPGSEETQTLVR									98.6	1444.7
	QAFPNTNR									36.8	947.5
	QATENAKEEVK									25.5	1458.8
	STFVLDEFK									30.5	1085.6
	STFVLDEFKR									40.7	1241.7
	TFLVGER									47.8	821.5
	TPEFLR									35.8	762.4
	VLSAPPHFHFGQTNR									37	1707.9
8	GSTM5_RAT Glutathione S-transferase Mu 5 (Gstm5)	Q9Z1B2	26.6	1	0.001	71	22	25	0.72
	CLDEFPNLKAFMCR									19.9	2030
	FEALEK									39.7	736.4
	FEALEKIAAFLQSDR									49.8	1967.1
	FKLDLDFPNLPYLMDGK									21.3	2271.2
	FTWFAGEK									33.7	985.5
	IAAFLQSDR									70.6	1020.5
	KHNMCGDTEEEK									52.6	1706.8
	LCYNSNHESLKPQYLEQLPAQLK									38.2	2773.4
	LDLDFPNLPYLMDGK									31.4	1766.9
	LDLDFPNLPYLMDGKNK									46.8	2222.2
	MFEPKCLDEFPNLK									19	2013
	MLLEFTDTSYEEK									69.3	1621.7
	MLLEFTDTSYEEKQYTCGEAPDYDR									55.9	3306.5
	MPINNKMAK									22.5	1307.7
	NKITQSNAILR									50.2	1486.9
	QFSLFLGK									20.1	939.5
	QYTCGEAPDYDR									97.4	1474.6
	QYTCGEAPDYDRSQWLDVK									24.3	2331
	SMVLGYWDIR									46.7	1239.6
	SQWLDVK									30.4	875.5
	SQWLDVKFK									22.9	1379.8
	VDIMENQIMDFR									119	1510.7
9	GSTM1_RAT Glutathione S-transferase Mu 1 (Gstm1)	P04905	25.9	1	0	39	19	23	0.65
	ADIVENQVMDNR									89.4	1419.7
	CLDAFPNLKDFLAR									49.8	1679.9
	FKLGLDFPNLPYLIDGSR									48.8	2294.3
	GLTHPIR									25.2	793.5
	HHLCGETEEER									54.9	1396.6
	IRADIVENQVMDNR									49.2	1688.8
	ISAYMKSSR									21.2	1271.7
	ITQSNAIMR									51.5	1033.5
	KHHLCGETEEER									44.6	1753.8
	KISAYMKSSR									19.8	1629
	KITQSNAIMR									41.9	1406.8
	LAQWSNK									35.5	1075.6
	LGLDFPNLPYLIDGSR									96	1789.9
	MQLIMLCYNPDFEK									40.6	1833.8
	PMILGYWNVR									37.7	1264.7
	YAMGDAPDYDR									70.3	1289.5
	YAMGDAPDYDRSQWLNEKFK									24.2	2679.3
	YLSTPIFSK									43	1055.6
	YLSTPIFSKLAQWSNK									28.4	2112.2
10	HSP7C_RAT Heat shock cognate 71 kDa protein (Hspa8)	P63018	70.9	1	0	39	20	20	0.3
	ARFEELNADLFR									46.9	1480.8
	DAGTIAGLNVLR									51.6	1199.7
	DAKLDKSQIHDIVLVGGSTR									31.2	2381.3
	FEELNADLFR									70.8	1253.6
	GTLDPVEKALR									20.2	1427.8
	IINEPTAAAIAYGLDKK									64	2017.2
	LDKSQIHDIVLVGGSTR									61.7	1838
	LIGDAAKNQVAMNPTNTVFDAKR									27.7	2932.6
	LLQDFFNGKELNK									33.9	1795
	LSKEDIER									36.8	989.5
	MVNHFIAEFKR									21	1620.9
	NQVAMNPTNTVFDAK									88.8	1649.8
	NQVAMNPTNTVFDAKR									42.1	2051.1
	NSLESYAFNMK									32.7	1303.6
	QATKDAGTIAGLNVLR									64.9	1857.1
	STAGDTHLGGEDFDNR									42	1691.7
	TTPSYVAFTDTER									75.9	1487.7
	TVTNAVVTVPAYFNDSQR									80.4	1982
	VQVEYKGETK									22.2	1409.8
	YKAEDEKQR									22.8	1395.7
11	HLF_RAT Hepatic leukaemia factor (Hlf)	Q64709	33.1	0.91	0	15	1	1	0.027
	QEVADLRK									28.3	958.5
12	TBA8_RAT Tubulin alpha-8 chain (Tuba8)	Q6AY56	50	0.91	0	7	1	1	0.036
	GHYTVGKESIDLVLDR									21.3	1801.9
13	EF1A2_RAT Elongation factor 1-alpha 2 (Eef1a2)	P62632	50.5	1	0	9	7	7	0.19
	EGNASGVSLLEALDTILPPTRPTDKPLR									51.5	3189.8
	KLEDNPKSLK									21.8	1630
	LEDNPKSLK									22.6	1272.7
	QTVAVGVIKNVEK									43.1	1614
	VETGILRPGMVVTFAPVNITTEVK									62.2	2571.4
	YDEIVK									27.9	766.4
	YDEIVKEVSAYIK									22.9	1786
14	TPIS_RAT Triosephosphate isomerase (Tpi1)	P48500	26.8	1	0	23	15	17	0.7
	DLGATWVVLGHSER									45.7	1539.8
	ELASQPDVDGFLVGGASLKPEFVDIINAK									31.4	3258.7
	GWLKCNVSEGVAQCTR									47.6	2094
	HIFGESDELIGQK									43.9	1472.7
	IIYGGSVTGATCK									81.8	1326.7
	KFFVGGNWK									19	1311.7
	KFFVGGNWKMNGR									28.1	1999.1
	LPADTEVVCAPPTAYIDFAR									80.3	2206.1
	TATPQQAQEVHEK									53.1	1466.7
	TATPQQAQEVHEKLR									43.6	1965.1
	VNHALSEGLGVIACIGEKLDER									41.2	2609.4
	VTNGAFTGEISPGMIK									31.8	1637.8
	VVFEQTK									34.2	850.5
	VVLAYEPVWAIGTGK									49.1	1602.9
	VVLAYEPVWAIGTGKTATPQQAQEVHEK									41	3279.8
15	CP013_RAT UPF0585 protein C16orf13 homolog	Q497C3	22.6	1	0	15	8	9	0.45
	AFPNAEWQPSDVDQR									89.3	1759.8
	CRNPEWGLR									23.4	1187.6
	DTALLEELGQASGLTLER									105	1916
	MVDMPANNKCLIFR									20.4	1970
	NKEPILCVLR									44.4	1241.7
	NPEWGLR									46.2	871.4
	QYVDPAQR									53.5	976.5
	VLEVASGSGQHAAHFAR									58.1	1736.9
16	GRP75_RAT Stress-70 protein, mitochondrial (Hspa9)	P48721	73.9	1	0	13	10	11	0.2
	AQFEGIVTDLIKR									26.9	1719
	DAGQISGLNVLR									57.5	1242.7
	EMAGDNKLLGQFTLIGIPPAPR									27.6	2567.4
	KDSETGENIR									50.5	1377.7
	MPKVQQTVQDLFGR									50.5	1892
	NAVITVPAYFNDSQR									64	1694.8
	QATKDAGQISGLNVLR									53.6	1900.1
	QAVTNPNNTFYATKR									39.5	1954
	TTPSVVAFTPDGER									59	1476.7
	VEAVNMAEGIIHDTETK									60.8	1856.9
17	LANC1_RAT LanC-like protein 1 (Lancl1)	Q9QX69	45.2	1	0	14	5	6	0.098
	AFPNPYADYNK									34.5	1299.6
	AFPNPYADYNKSLAENYFDSTGR									46.8	2869.4
	ELLQQMER									63.9	1046.5
	QAEDCITR									60.5	992.4
	SLAENYFDSTGR									70.5	1359.6
18	HEXB_RAT Beta-hexosaminidase subunit beta (Hexb)	Q6AXR4	61.5	0.9	0	8	1	1	0.02
	AEPLNFEGSEK									26.5	1220.6
19	ATPA_RAT ATP synthase subunit alpha, mitochondrial (Atp5a1)	P15999	59.8	1	0	15	8	8	0.14
	AVDSLVPIGR									39.1	1026.6
	ELIIGDR									47	815.5
	ILGADTSVDLEETGR									105	1575.8
	SDGKISEQSDAK									36.4	1493.8
	TGAIVDVPVGDELLGR									77.3	1610.9
	VGLKAPGIIPR									28	1349.9
	VLSIGDGIAR									46.7	1000.6
	VVDALGNAIDGK									58.4	1171.6
20	ACTB_RAT Actin, cytoplasmic 1 (Actb)	P60711	41.7, 41.8	1	0	15	9	9	0.32
	ACTG_RAT Actin, cytoplasmic 2 (Actg1)	P63259
	AGFAGDDAPR									79.2	976.4
	AVFPSIVGRPR									33.1	1198.7
	GYSFTTTAER									40.8	1132.5
	IIAPPER									34	795.5
	KDLYANTVLSGGTTMYPGIADR									50.2	2588.3
	SYELPDGQVITIGNER									81.6	1790.9
	TTGIVMDSGDGVTHTVPIYEGYALPHAILR									52	3199.6
	VAPEEHPVLLTEAPLNPK									33.9	1954.1
	VAPEEHPVLLTEAPLNPKANR									23.9	2524.4
21	ALBU_RAT Serum albumin (Alb)	P02770	68.7	0.98	0	3	2	2	0.023
	AFKAWAVAR									25.2	1248.7
	ECCHGDLLECADDR									35.7	1749.7
22	HS90B_RAT Heat shock protein HSP 90-beta, (Hsp90ab1)	P34058	83.3	1	0	5	3	3	0.043
	ALLFIPR									33.4	829.5
	ELISNASDALDKIR									31.9	1774
	IDIIPNPQER									47.9	1194.6
23	RS28_RAT 40S ribosomal protein S28, (Rps28)	P62859	7.8	1	0	8	4	5	0.45
	EGDVLTLLESER									87	1360.7
	EGDVLTLLESEREAR									21.8	1716.9
	NVKGPVREGDVLTLLESER									30.8	2340.3
	VEFMDDTSR									48.4	1099.5
24	GRP78_RAT 78 kDa glucose-regulated protein, (Hspa5)	P06761	72.3	1	0	8	8	8	0.19
	AKFEELNMDLFR									70.3	1741.9
	IINEPTAAAIAYGLDKR									37.8	2045.2
	ITPSYVAFTPEGER									51	1566.8
	KSDIDEIVLVGGSTR									26.5	1818
	KSQIFSTASDNQPTVTIK									30.7	2194.2
	NQLTSNPENTVFDAKR									37.6	2063.1
	TWNDPSVQQDIK									48.1	1430.7
	VTHAVVTVPAYFNDAQR									38.2	1888
25	SYFA_RAT Phenylalanyl-tRNA synthetase alpha chain (Farsa)	Q505J8	57.7	0.9	0	3	2	2	0.022
	ADNPVLEQLLR									22.9	1267.7
	VVDSIEDEVQR									25.2	1288.6
26	VAPA_RAT Vesicle-associated membrane protein-associated protein A (Vapa)	Q9Z270	27.8	1	0	6	5	5	0.26
	FKGPFTDVVTTNLKLQNPSDR									38.7	2835.6
	HLRDEGLR									21.4	995.5
	KVAHSDKPGSTSAVSFR									49.1	2003.1
	QDGPLPKPHSVSLNDTETR									56	2320.2
	VAHSDKPGSTSAVSFR									24.6	1645.8
27	CO4_RAT Complement C4 (C4)	P08649	192.2	1	0	9	2	2	0.013
	ADLEKLTSLSDR									40.4	1576.9
	VEYGFQVKVLR									34.5	1566.9
28	PRDX1_RAT Peroxiredoxin-1 (Prdx1)	Q63716	22.1	1	0	9	6	6	0.19
	ADEGISFR									51.9	894.4
	GLFIIDDK									35.7	920.5
	GLFIIDDKGILR									19.3	1589
	QITINDLPVGR									54	1225.7
	SVDEILR									29	831.5
	TIAQDYGVLK									28.7	1107.6
29	SKA2_RAT Spindle and kinetochore-associated protein 2 (Ska2)	Q5I0J4	16.5	0.83	0	1	1	1	0.049
	NAVAILK									23.3	728.5
30	THIO_RAT Thioredoxin (Txn)	P11232	11.7	1	0	8	5	5	0.31
	EAFQEALAAAGDK									49.5	1320.6
	EKLEATITEFA									62.5	1480.8
	VGEFSGANK									51.5	908.4
	VGEFSGANKEK									30.3	1394.7
	VGEFSGANKEKLEATITEFA									21.2	2599.4
31	PYGM_RAT Glycogen phosphorylase, muscle form (Pygm)	P09812	97.3	1	0	6	3	3	0.043
	ARPEFTLPVHFYGR									27	1689.9
	DYYFALAHTVR									29.9	1355.7
	HLQIIYEINQR									41.1	1426.8
32	SEBP2_RAT Selenocysteine insertion sequence-binding protein 2 (Secisbp2)	Q9QX72	93.3	0.89	0	4	1	1	0.008
	TMLETMR									24	913.4
33	CALD1_RAT Non-muscle caldesmon (Cald1)	Q62736	60.6	0.82	0	2	1	1	0.019
	LSRSGSQGRR									27	1103.6
34	ECHA_RAT Trifunctional enzyme subunit alpha, mitochondrial (Hadha)	Q64428	82.7	1	0	6	6	6	0.1
	DLANNSSKKFYQ									28.2	1873
	ILQEGVDPK									32.3	998.6
	LPAKPEVSSDEDIQYR									36.8	2076.1
	NLNSEIDNILVNLR									34	1626.9
	TIEYLEEVAVNFAK									29.7	1625.8
	TLLKDTTVTGLGR									19.6	1604
35	GSTA6_RAT Glutathione S-transferase A6 (Gsta6)	Q6AXY0	25.8	1	0	5	5	5	0.16
	AIMNYFSSKYNLYGK									26.1	2028
	FIHTNEDLEK									40	1245.6
	FIHTNEDLEKLR									37.8	1744
	QPPVDEKSIQK									20.8	1480.8
	VFESHGQDYLVGNK									46.4	1592.8
36	MYH10_RAT Myosin-10 (Myh10)	Q9JLT0	229	0.9	0	4	1	1	0.005
	ARDEVIKQLR									22.2	1227.7
37	GSTM2_RAT Glutathione S-transferase Mu 2 (Gstm2)	P08010	25.7	1	0	4	2	2	0.041
	SQWLSEK									23.8	877.4
	SQWLSEKFK									21.1	1381.8
38	GRPE1_RAT GrpE protein homolog 1, mitochondrial (Grpel1)	P97576	24.3	1	0	4	2	2	0.083
	ALADTENLR									69.8	1002.5
	SQKLVEEAK									20.8	1260.7
39	G3P_RAT Glyceraldehyde-3-phosphate dehydrogenase (Gapdh)	P04797	35.8	1	0	6	2	2	0.087
	GAAQNIIPASTGAAK									51.8	1369.7
	VPTPNVSVVDLTCR									87.3	1556.8
40	ATPB_RAT ATP synthase subunit beta, mitochondrial (Atp5b)	P10719	56.4	1	0	5	5	5	0.12
	AIAELGIYPAVDPLDSTSR									53.1	1988
	FTQAGSEVSALLGR									79.4	1435.8
	IMDPNIVGSEHYDVAR									38.4	1815.9
	IMNVIGEPIDER									46.9	1385.7
	TIAMDGTEGLVR									72.4	1262.6
41	PRDX2_RAT Peroxiredoxin-2 (Prdx2)	P35704	21.8	1	0	7	4	4	0.22
	KEGGLGPLNIPLLADVTK									43.5	2064.2
	NDEGIAYR									31.2	937.4
	QITVNDLPVGR									58.7	1211.7
	SVDEALR									41.8	789.4
42	1433T_RAT 14-3-3 protein theta (Ywhaq)	P68255	27.8	1	0	5	4	4	0.21
	AVTEQGAELSNEER									88.1	1532.7
	EKVESELR									22	1218.7
	KQTIENSQGAYQEAFDISK									86.4	2386.2
	YLAEVACGDDR									61.3	1268.6
43	EF1A1_RAT Elongation factor 1-alpha 1 (Eef1a1)	P62630	50.1	1	0	4	3	4	0.084
	AAGAGKVTK									22.2	1031.6
	VETGVLKPGMVVTFAPVNVTTEVK									51.3	2760.5
	YEEIVK									22.8	780.4
44	UBB_RAT Polyubiquitin-B (Ubb)	P0CG51	34.4 18 14.7	1	0	5	2	2	0.092
	RS27A_RAT Ubiquitin-40S ribosomal protein S27a (Rps27a)	P62982 P62986	91.1
	RL40_RAT Ubiquitin-60S ribosomal protein L40 (Uba52) UBC_RAT Polyubiquitin-C (Ubc)	Q63429
	LIFAGKQLEDGR									25.2	1575.9
	TITLEVEPSDTIENVK									55.7	1787.9
45	UBXN4_RAT UBX domain-containing protein 4 (Ubxn4)	Q5HZY0	56.4	0.99	0	2	1	1	0.01
	IYRLR									26.8	720.5
46	VDAC1_RAT Voltage-dependent anion-selective channel protein 1 (Vdac1)	Q9Z2L0	30.8	1	0	6	5	5	0.16
	FGIAAKYQVDPDACFSAK									25.5	2217.1
	LTFDSSFSPNTGK									45.2	1400.7
	LTLSALLDGK									91.4	1030.6
	VNNSSLIGLGYTQTLKPGIK									60.5	2103.2
	YQVDPDACFSAK									32.3	1400.6
47	FBX3_RAT F-box only protein 3 (Fbxo3)	D4ABP9	55.4	1	0	6	6	6	0.17
	EEDLDAVEAQIGCK									75	1576.7
	EEDLDAVEAQIGCKLPDDYR									33.9	2565.2
	EGAREEDLDAVEAQIGCK									43.8	1989.9
	ITNAKGDVEEVQGPGVVGEFPIISPGR									25.1	2994.6
	LSQLSTHDPLWR									45.2	1452.8
	SEDLLDVDTAAGGFQQR									96	1821.9
48	NFL_RAT Neurofilament light polypeptide (Nefl)	P19527	61.3	1	0	5	5	5	0.11
	AAKDEVSESR									34.7	1320.7
	FTVLTESAAKNTDAVR									33.9	1952.1
	KGADEAALAR									25.3	1230.7
	LAAEDATNEKQALQGER									38.5	2073.1
	QKHSEPSR									20.9	1180.6
49	RS18_RAT 40S ribosomal protein S18 (Rps18)	P62271	17.7	1	0	5	5	5	0.25
	AGELTEDEVER									71.3	1247.6
	IPDWFLNR									45.4	1060.6
	LREDLER									22.2	930.5
	QYKIPDWFLNR									28.3	1708.9
	VLNTNIDGR									67.8	1001.5
50	ACON_RAT Aconitate hydratase, mitochondrial (Aco2)	Q9ER34	85.4	0.85	0	5	1	1	0.012
	VDVSPTSQR									56.7	988.5
51	AKT3_RAT RAC-gamma serine/threonine-protein kinase (Akt3)	Q63484	55.8	0.86	0	1	1	1	0.027
	SDVTIVKEDWVQK									19.8	1546.8
52	MCPT4_RAT Mast cell protease 4 (Mcpt4)	P97592	27	0.89	0	3	1	2	0.024
	DIMLLK									25.5	748.4
53	EF2_RAT Elongation factor 2 (Eef2)	P05197	95.3	1	0	3	3	3	0.054
	ALLELQLEPEELYQTFQR									49	2220.2
	ETVSEESNVLCLSK									75.6	1594.8
	YLAEKYEWDVAEAR									27.6	1972
54	RSSA_RAT 40S ribosomal protein SA (Rpsa)	P38983	32.8	1	0	2	2	2	0.085
	AVLKFAAATGATPIAGR									30.9	1844.1
	LLVVTDPR									30.8	912.6
55	RS20_RAT 40S ribosomal protein S20 (Rps20)	P60868	13.4	1	0	5	5	5	0.34
	DTGKTPVEPEVAIHR									45.2	1878
	LIDLHSPSEIVK									34.1	1350.8
	NVKSLEK									23.3	1046.6
	SLEKVCADLIR									23.4	1532.9
	VCADLIR									31.9	846.5
56	RS12_RAT 40S ribosomal protein S12 (Rps12)	P63324	14.5	1	0	5	5	5	0.27
	DVIEEYFK									29.6	1042.5
	ESQAKDVIEEYFK									26.3	1814.9
	LGEWVGLCK									35.3	1061.5
	LGEWVGLCKIDR									28.4	1674.9
	TALIHDGLAR									33.5	1066.6
57	RS29_RAT 40S ribosomal protein S29 (Rps29)	P62275	6.7	1	0	2	2	2	0.41
	GHQQLYWSHPR									31.6	1637.8
	QYAKDIGFIKLD									21.6	1622.9
58	H2B1_RAT Histone H2B type 1	Q00715	14 14.2	0.89	0	4	1	1	0.072
	H2B1A_RAT Histone H2B type 1-A (Hist1h2ba)	Q00729
	LLLPGELAK									37.9	953.6
59	PI51C_RAT Phosphatidylinositol-4-phosphate 5-kinase type-1 gamma (Pip5k1c)	Q5I6B8	75.6	0.79	0	3	1	1	0.012
	KTTSSTLK									25.8	865.5
60	VAPB_RAT Vesicle-associated membrane protein-associated protein B (Vapb)	Q9Z269	26.9	1	0	4	3	3	0.12
	QLKEEDGLR									23.4	1299.7
	RLQGEVQR									32.2	985.6
	TEAPVAAKPLTSPLDDAEVK									34.8	2281.2
61	ALDOA_RAT Fructose-bisphosphate aldolase A (Aldoa)	P05065	39.4	1	0	2	2	2	0.091
	IVAPGKGILAADESTGSIAK									27.4	2127.2
	LQSIGTENTEENR									41.6	1490.7
62	TBB4B_RAT Tubulin beta-4B chain (Tubb4b)	Q6P9T8	49.8	1	0	3	2	2	0.07
	AVLVDLEPGTMDSVR									78.8	1601.8
	INVYYNEATGGKYVPR									41.5	2073.1
63	KPYM_RAT Pyruvate kinase isozymes M1/M2 (Pkm2)	P11980	57.8	1	0	4	4	4	0.06
	APIIAVTR									46.4	840.5
	LDIDSAPITAR									62.4	1171.6
	NTGIICTIGPASR									62.6	1359.7
	RFDEILEASDGIMVAR									20.9	1821.9
64	SKP1_RAT S-phase kinase-associated protein 1 (Skp1)	Q6PEC4	18.7	1	0	3	2	2	0.11
	KTFNIKNDFTEEEEAQVR									59.5	2656.4
	NDFTEEEEAQVR									55.7	1466.6
65	UCHL1_RAT Ubiquitin carboxyl-terminal hydrolase isozyme L1 (Uchl1)	Q00981	24.8	1	0	4	3	3	0.15
	FSAVALCKAA									52.3	1266.7
	MPFPVNHGASSEDSLLQDAAK									86.9	2230
	MPFPVNHGASSEDSLLQDAAKVCR									49.3	2874.4
66	MGST1_RAT Microsomal glutathione S-transferase 1 (Mgst1)	P08011	17.5	1	0	2	2	2	0.12
	VFANPEDCAGFGK									46.6	1411.6
	VFANPEDCAGFGKGENAK									44.6	2140
67	PPIA_RAT Peptidyl-prolyl cis-trans isomerase A (Ppia)	P10111	17.9	1	0	3	2	3	0.2
	IIPGFMCQGGDFTR									73.4	1614.7
	VNPTVFFDITADGEPLGR									57.4	1948
68	TBA4A_RAT Tubulin alpha-4A chain (Tuba4a)	Q5XIF6	49.9	1	0	1	1	1	0.033
	AVFVDLEPTVIDEIR									121	1715.9
69	PYGB_RAT Glycogen phosphorylase, brain form (Fragment) (Pygb)	P53534	96.2	0.85	0	3	2	2	0.023
	IYYLSLEFYMGR									31	1554.8
	VAIQLNDTHPALSIPELMR									23.2	2134.1
70	GRM1_RAT Metabotropic glutamate receptor 1 (Grm1)	P23385	133.2	0.85	0	3	1	1	0.007
	KICTRKPR									31.6	1001.6
71	MPCP_RAT Phosphate carrier protein, mitochondrial (Slc25a3)	P16036	39.4	1	0	3	2	2	0.062
	GSTASQVLQR									50.3	1046.6
	IQTQPGYANTLR									63.3	1361.7
72	ECHB_RAT Trifunctional enzyme subunit beta, mitochondrial (Hadhb)	Q60587	51.4	1	0	3	2	2	0.046
	AALSGLLYR									58.6	963.6
	DQLLLGPTYATPK									38.3	1416.8
73	RS14_RAT 40S ribosomal protein S14 (Rps14)	P13471	16.3	1	0	3	2	2	0.17
	IEDVTPIPSDSTR									95.5	1429.7
	TKTPGPGAQSALR									55.9	1512.9
74	KCAB1_RAT Voltage-gated potassium channel subunit beta-1 (Kcnab1)	P63144	44.7	0.89	0	2	1	1	0.015
	QQNKLK									28.9	758.5
75	SCN4B_RAT Sodium channel subunit beta-4 (Scn4b)	Q7M730	25.2	0.89	0	2	1	1	0.026
	SDPKVR									33.9	701.4
76	PRAF3_RAT PRA1 family protein 3 (Arl6ip5)	Q9ES40	21.5	0.98	0	2	2	2	0.059
	AWDDFFPGSDR									36.4	1312.6
	FADYISK									21.1	843.4
77	FAS_RAT Fatty acid synthase (Fasn)	P12785	272.7	0.76	0	1	1	1	0.004
	QEGVFAKEVR									19	1162.6
78	PGAP1_RAT GPI inositol-deacylase (Pgap1)	Q765A7	104.4	0.79	0	1	1	1	0.012
	VNVVSKCTGGK									21.5	1148.6
79	NUCB2_RAT Nucleobindin-2 (Nucb2)	Q9JI85	50.1	0.89	0	1	1	1	0.017
	DLDMLIK									23.4	847.5
80	HEPS_RAT Serine protease hepsin (Hpn)	Q05511	44.9	0.89	0	1	1	1	0.017
	KPGVYTK									31.2	792.5
81	KTU_RAT Protein kintoun (Ktu)	Q5FVL7	89.3	1	0	3	3	3	0.049
	ESSTAYSAEEK									28.5	1201.5
	EWYWGLNKDSLEER									24.7	2054
	LQECSDPDGLQGKEK									31.3	1933
82	MAP4_RAT Microtubule-associated protein 4 (Map4)	Q5M7W5	110.3	1	0	1	1	1	0.011
	TEFIPLLDGDEK									30.9	1376.7
83	RPN1_RAT Dolichyl-diphosphooligosaccharide-protein glycosyltransferase subunit 1 (Rpn1)	P07153	68.3	1	0	2	2	2	0.04
	AVTSEIAVLQSR									60.4	1273.7
	NIQVDSPYDISR									70.8	1406.7
84	ANXA1_RAT Annexin A1 (Anxa1)	P07150	38.8	1	0	2	2	2	0.055
	ALYEAGER									33.5	908.4
	DITSDTSGDFR									53.8	1213.5
85	RS21_RAT 40S ribosomal protein S21 (Rps21)	P05765	9.1	1	0	2	2	2	0.14
	LAKADGIVSK									25.7	1230.8
	LAKADGIVSKNF									20.6	1721
86	NDKB_RAT Nucleoside diphosphate kinase B (Nme2)	P19804	17.3 17.2	1	0	2	2	2	0.14
	NDKA_RAT Nucleoside diphosphate kinase A (Nme1)	Q05982
	GDFCIQVGR									43.9	1051.5
	TFIAIKPDGVQR									30	1573.9
87	CH60_RAT 60 kDa heat shock protein, mitochondrial (Hspd1)	P63039	61	0.9	0	2	2	2	0.021
	VGGTSDVEVNEK									22	1233.6
	VTDALNATR									44.9	960.5
88	CP4F6_RAT Cytochrome P450 4F6 (Cyp4f6)	P51871	61.5	0.86	0	2	1	1	0.015
	MLQLSLSR									44.7	963.5
89	H2AJ_RAT Histone H2A.J (H2afj )	A9UMV8	14	0.85	0	2	1	1	0.07
	H2A1_RAT Histone H2A type 1 H2AZ_RAT Histone H2A.Z (H2afz)	P02262	14.1 13.6 14.1 14.4 14.4 14.3 14.1 14.2
	H2A1C_RAT Histone H2A type 1-C H2A1E_RAT Histone H2A type 1-E H2A2A_RAT Histone H2A type 2-A (Hist2h2aa3)	P0C0S7
	H2A4_RAT Histone H2A type 4	P0C169
	H2A3_RAT Histone H2A type 3	P0C170
	H2A1F_RAT Histone H2A type 1-F	P0CC09
		Q00728 Q4FZT6
		Q64598
	AGLQFPVGR									63.2	944.5
90	DCXR_RAT L-xylulose reductase (Dcxr)	Q920P0	25.7	0.86	0	1	1	1	0.029
	DLGLAGR									33.4	701.4
91	LDHA_RAT L-lactate dehydrogenase A chain (Ldha) LDHB_RAT L-lactate dehydrogenase B chain (Ldhb)	P04642 P42123	36.5 36.6	0.84	0	2	1	1	0.036
	VIGSGCNLDSAR									60.4	1248.6
92	RS25_RAT 40S ribosomal protein S25 (Rps25)	P62853	13.7	0.83	0	2	1	1	0.11
	NTKGGDAPAAGEDA									49.2	1502.7
93	UBA1_RAT Ubiquitin-like modifier-activating enzyme 1 (Uba1)	Q5U300	117.8	0.83	0	2	1	1	0.015
	SPPAVQQDNVDEDLIR									111	1795.9
94	GDF8_RAT Growth/differentiation factor 8 (Mstn)	O35312	42.8	0.77	0	2	1	1	0.016
	LIKPMK									31.2	745.5
95	PGRC2_RAT Membrane-associated progesterone receptor component 2 (Pgrmc2)	Q5XIU9	23.4	0.77	0	2	1	1	0.069
	GGDGSPGGAGATAAR									58.2	1201.6
96	STRN3_RAT Striatin-3 (Strn3)	P58405	87.1	0.89	0	1	1	1	0.009
	QKGQEIK									21.5	830.5
97	ENOA_RAT Alpha-enolase (Eno1)	P04764	47.1	0.84	0	1	1	1	0.041
	AAVPSGASTGIYEALELR									77.2	1804.9
98	STS_RAT Steryl-sulfatase (Sts)	P15589	62.7	0.85	0	1	1	1	0.012
	LALEGVK									20.4	729.5
99	RN114_RAT RING finger protein 114 (Rnf114)	Q6J2U6	25.7	0.83	0	1	1	1	0.031
	KDFVLSK									25.1	836.5
100	REEP5_RAT Receptor expression-enhancing protein 5 (Reep5)	B2RZ37	21.4	1	0	2	2	2	0.11
	ATVNLLGDEKK									32.5	1416.8
	HESQVDSVVK									22.5	1127.6
101	GLNA_RAT Glutamine synthetase (Glul)	P09606	42.3	1	0	2	2	2	0.099
	LTGFHETSNINDFSAGVANR									68.9	2150
	RPSANCDPYAVTEAIVR									43.8	1918.9
102	DHSB_RAT Succinate dehydrogenase [ubiquinone] iron-sulfur subunit, mitochondrial (Sdhb)	P21913	31.8	1	0	2	2	2	0.071
	IKTFAIYR									30	1240.8
	LAKLQDPFSLYR									22.8	1680
103	CNBP_RAT Cellular nucleic acid-binding protein (Cnbp)	P62634	19.5	1	0	2	2	2	0.17
	EQCCYNCGKPGHLAR									17.1	2079
	GFQFVSSSLPDICYR									72.6	1775.8
104	1433Z_RAT 14-3-3 protein zeta/delta (Ywhaz)	P63102	27.8	1	0	2	2	2	0.11
	NLLSVAYKNVVGAR									28.5	1733
	SVTEQGAELSNEER									92.2	1548.7
105	TBB2A_RAT Tubulin beta-2A chain (Tubb2a)	P85108	49.9	1	0	1	1	1	0.036
	INVYYNEAAGNKYVPR									38.7	2100.1
106	ADT1_RAT ADP/ATP translocase 1 (Slc25a4)	Q05962	33	1	0	2	2	2	0.064
	EFNGLGDCLTK									45.1	1253.6
	TAVAPIER									44	856.5
107	TPM3_RAT Tropomyosin alpha-3 chain (Tpm3 )	Q63610	29	1	0	2	2	2	0.1
	IQLVEEELDR									54.2	1243.7
	KIQVLQQQADDAEER									20.1	2000.1
108	OST48_RAT Dolichyl-diphosphooligosaccharide--protein glycosyltransferase 48 kDa subunit (Ddost)	Q641Y0	48.9	1	0	2	2	2	0.045
	SSLNPILFR									65	1046.6
	TLVLLDNLNVR									47.5	1269.8
109	TM109_RAT Transmembrane protein 109 (Tmem109)	Q6AYQ4	26.2	1	0	2	2	2	0.074
	ESSADILTEIGR									76.2	1290.7
	QIEELR									32.7	787.4
110	DDB1_RAT DNA damage-binding protein 1 (Ddb1)	Q9ESW0	126.9	1	0	2	2	2	0.022
	IGRPSETGIIGIIDPECR									48.8	1983
	VVEELTR									42.2	845.5
111	INSRR_RAT Insulin receptor-related protein (Fragments) (Insrr)	Q64716	144.8	0.99	0	1	1	1	0.012
	SEVTELR									30.8	833.4
112	ATP5I_RAT ATP synthase subunit e, mitochondrial (Atp5i)	P29419	8.3	0.89	0	1	1	1	0.17
	ELAEAEDVSIFK									68.4	1579.8
113	ODBB_RAT 2-oxoisovalerate dehydrogenase subunit beta, mitochondrial (Bckdhb)	P35738	42.8	0.85	0	1	1	1	0.028
	LGVSCEVIDLR									21.2	1203.6
114	CNCG_RAT Retinal cone rhodopsin-sensitive cGMP 3',5'-cyclic phosphodiesterase subunit gamma (Pde6h)	P61250	9	0.9	0	1	1	1	0.072
	QTRQFK									23.6	807.4
115	CLAP2_RAT CLIP-associating protein 2 (Clasp2)	Q99JD4	140.6	0.9	0	1	1	1	0.006
	MQTKVIER									24.8	1004.6
116	RL38_RAT 60S ribosomal protein L38 (Rpl38)	P63174	8.2	0.89	0	1	1	1	0.19
	KIEEIKDFLLTAR									33.8	1575.9
117	CRIP1_RAT Cysteine-rich protein 1 (Crip1)	P63255	8.6	0.89	0	1	1	1	0.12
	GGAESHTFK									37.4	1162.6
118	HBB1_RAT Haemoglobin subunit beta-1 (Hbb)	P02091	16.0 16.0	0.84	0	1	1	1	0.068
	HBB2_RAT Haemoglobin subunit beta-2	P11517
	LLVVYPWTQR									42.5	1274.7
119	HS90A_RAT Heat shock protein HSP 90-alpha (Hsp90aa1)	P82995	84.8	0.83	0	1	1	1	0.01
	ALLFVPR									44.4	815.5
120	MACOI_RAT Macoilin (Tmem57)	Q4V7D3	76.1	0.83	0	1	1	1	0.014
	QNISQLEKR									19.5	1115.6
121	FUBP2_RAT Far upstream element-binding protein 2 (Khsrp)	Q99PF5	74.2	0.83	0	1	1	1	0.014
	KDAFADAVQR									32.9	1349.7
122	CXCR4_RAT C-X-C chemokine receptor type 4 (Cxcr4)	O08565	39.3	0.83	0	1	1	1	0.017
	KLLAEK									23.4	930.6
123	CYB5B_RAT Cytochrome b5 type B (Cyb5b)	P04166	16.3	0.83	0	1	1	1	0.23
	FLSEHPGGEEVLLEQAGADATESFEDVGHSPDAR									54.6	3596.6
124	SODC_RAT Superoxide dismutase [Cu-Zn] (Sod1)	P07632	15.9	0.83	0	1	1	1	0.097
	GGNEESTKTGNAGSR									33.2	1693.8
125	ATPD_RAT ATP synthase subunit delta, mitochondrial (Atp5d)	P35434	17.6	0.83	0	1	1	1	0.11
	ANLEKAQSELSGAADEAAR									80.8	2160.1
126	AN32A_RAT Acidic leucine-rich nuclear phosphoprotein 32 family member A (Anp32a)	P49911	28.6	0.79	0	1	1	1	0.024
	IYLELR									33.8	806.5
127	PHB_RAT Prohibitin (Phb)	P67779	29.8	0.79	0	1	1	1	0.044
	ILFRPVASQLPR									32.8	1396.8
128	DEFI8_RAT Differentially expressed in FDCP 8 homolog (Def8)	Q4V8I4	52.7	0.79	0	1	1	1	0.011
	QTCDK									25.9	823.4
129	SNX20_RAT Sorting nexin-20 (Snx20)	Q5BK61	35.7	0.79	0	1	1	1	0.032
	GATLKELTVR									20.4	1087.6
130	EMD_RAT Emerin (Emd)	Q63190	29.7	0.79	0	1	1	1	0.069
	RPGTSLVDADDTFHHQVR									32.9	2051
131	PSME1_RAT Proteasome activator complex subunit 1 (Psme1)	Q63797	28.6	0.79	0	1	1	1	0.028
	IVVLLQR									45.3	840.6
132	CC127_RAT Coiled-coil domain-containing protein 127 (Ccdc127)	Q6PEB9	30.5	0.79	0	1	1	1	0.042
	QNIYCSLILPR									35.3	1376.7
133	SRA1_RAT Steroid receptor RNA activator 1 (Sra1)	Q6QGW5	25.3	0.79	0	1	1	1	0.043
	VAAPQDGSPR									48.8	997.5
134	PBIP1_RAT Pre-B-cell leukaemia transcription factor-interacting protein 1 (Pbxip1)	A2VD12	80.3	0.78	0	1	1	1	0.011
	EKWRGGQR									23.7	1016.5
135	HA11_RAT Class I histocompatibility antigen, Non-RT1.A alpha-1 chain (RT1-Aw2)	P15978	36.6	0.78	0	1	1	1	0.028
	YDSDAENPR									30.9	1066.4
136	GNAS2_RAT Guanine nucleotide-binding protein G(s) subunit alpha isoforms short (Gnas)	P63095 Q63803	45.7 122.9	0.78	0	1	1	1	0.025
	GNAS1_RAT Guanine nucleotide-binding protein G(s) subunit alpha isoforms XLas (Gnas)
	IEDYFPEFAR									23.4	1286.6
137	ARFP2_RAT Arfaptin-2 (Arfip2)	Q6AY65	37.8	0.78	0	1	1	1	0.05
	HPSHSTSPSGPGDEVAR									55.1	1717.8
138	RS5_RAT 40S ribosomal protein S5 (Rps5)	P24050	22.9	0.77	0	1	1	1	0.064
	VNQAIWLLCTGAR									37.5	1501.8
139	H4_RAT Histone H4 (Hist1h4b)	P62804	11.4	0.77	0	1	1	1	0.078
	VFLENVIR									30.1	989.6
140	CH082_RAT UPF0598 protein C8orf82 homolog	Q642A4	24.4	0.77	0	1	1	1	0.055
	VSYTQGQSPEPR									64.9	1348.6
141	DEST_RAT Destrin (Dstn)	Q7M0E3	18.5	0.77	0	1	1	1	0.085
	YALYDASFETKESR									20.4	1909
142	OSTC_RAT Oligosaccharyltransferase complex subunit OSTC (Ostc)	B0K025	16.8	0.76	0	1	1	1	0.081
	VPFLVLECPNLK									49.6	1428.8
143	MDHM_RAT Malate dehydrogenase, mitochondrial (Mdh2)	P04636	35.7	0.76	0	1	1	1	0.065
	LTLYDIAHTPGVAADLSHIETR									56.2	2393.2
144	AINX_RAT Alpha-internexin (Ina)	P23565	56.1	0.76	0	1	1	1	0.016
	TIEIEGLR									40.1	930.5
145	RPN2_RAT Dolichyl-diphosphooligosaccharide--protein glycosyltransferase subunit 2 (Rpn2)	P25235	69.1	0.76	0	1	1	1	0.036
	YHVPVVVVPEGSASDTQEQAILR									69.9	2494.3
146	C1TC_RAT C-1-tetrahydrofolate synthase, cytoplasmic (Mthfd1)	P27653	101	0.76	0	1	1	1	0.014
	TDPAALTDDEINR									63.9	1430.7
147	DPYL2_RAT Dihydropyrimidinase-related protein 2 (Dpysl2)	P47942	62.3	0.76	0	1	1	1	0.047
	ILDLGITGPEGHVLSRPEEVEAEAVNR									28.7	2900.5
148	PUR6_RAT Multifunctional protein ADE2 (Paics)	P51583	47.1	0.76	0	1	1	1	0.047
	IKAEYEGDGIPTVFVAVAGR									24.5	2092.1
149	TBB5_RAT Tubulin beta-5 chain (Tubb5)	P69897	49.7	0.76	0	1	1	1	0.036
	ISVYYNEATGGKYVPR									30.3	2046.1
150	VDAC2_RAT Voltage-dependent anion-selective channel protein 2 (Vdac2)	P81155 Q9R1Z0	31.7, 30.8	0.76	0	1	1	1	0.034
	VDAC3_RAT Voltage-dependent anion-selective channel protein 3 (Vdac3)
	LTLSALVDGK									69.8	1016.6
151	LIPL_RAT Lipoprotein lipase (Lpl)	Q06000	53.1	0.76	0	1	1	1	0.036
	LSPDDADFVDVLHTFTR									57.2	1947.9
152	SSRG_RAT Translocon-associated protein subunit gamma (Ssr3)	Q08013	21.1	0.76	0	1	1	1	0.11
	APKGGSKQQSEEDLLLQDFSR									29.2	2791.5
153	LSAMP_RAT Limbic system-associated membrane protein (Lsamp)	Q62813	37.3	0.76	0	1	1	1	0.047
	EFEGEEEYLEILGITR									52.2	1926.9
154	LYAG_RAT Lysosomal alpha-glucosidase (Gaa)	Q6P7A9	106.2	0.76	0	1	1	1	0.019
	THFPLDVQWNDLDYMDAR									57.2	2236
155	VKOR1_RAT Vitamin K epoxide reductase complex subunit 1 (Vkorc1)	Q6TEK4	17.8	0.76	0	1	1	1	0.081
	ALCDVGTAISCSR									55.8	1409.7
