# Supplementary material for: Multi-chaperone function modulation and association with cytoskeletal proteins are key features of the function of AIP in the pituitary gland
Source: Oncotarget. 2018 Jan 11;9(10):9177–98. doi: 10.18632/oncotarget.24183 (PMC5823669; doi:10.18632/oncotarget.24183)
Supplement: Supplementary file 3 [file oncotarget-09-9177-s003.xlsx]

## Sheet: Sheet1
Supplementary Table 2: Comparative intensity values of peptides identified per bait protein
#	Protein description (gene name)	Peptide sequence	GST-normalized intensity value/WT*
			WT	K266A	A299V	R304*	R304Q
1	1433T_RAT 14-3-3 protein theta (Ywhaq)	EKVESELR			-
2	1433Z_RAT 14-3-3 protein zeta/delta (Ywhaz)	NLLSVAYKNVVGAR		-	-
3	ACTB_RAT Actin, cytoplasmic 1 (Actb)	VAPEEHPVLLTEAPLNPKANR	1	0.8	0.8	0.3	0.6
		KDLYANTVLSGGTTMYPGIADR			-
4	AIP_RAT AH receptor-interacting protein (Aip)	EDGIQK	1	1.1	1.9	2.4	0.5
		AKAVPLIHQEGNR	1	26.1	36.2	11.7	8.3
		GELPEFQDGTK		-	-	-
		GKAHAAVWNAQEAQADFAK				-
		GKAHAAVWNAQEAQADFAKVLELDPALAPVVSR	1	1.9
5	ALBU_RAT Serum albumin (Alb)	AFKAWAVAR		-	-	-	-
6	ATP5I_RAT ATP synthase subunit e, mitochondrial (Atp5i)	ELAEAEDVSIFK	1	1.3	1.9	3
7	ATPA_RAT ATP synthase subunit alpha, mitochondrial (Atp5a1)	VGLKAPGIIPR	1	0.9	1.8	0.3	0.1
8	ATPD_RAT ATP synthase subunit delta, mitochondrial (Atp5d)	ANLEKAQSELSGAADEAAR	1	2.7	4.7	4.2	6.9
9	CBR1_RAT Carbonyl reductase [NADPH] 1 (Cbr1)	EDKILLNACCPGWVR			-
		ELLPIIKPQGR	1		0.8		0.2
		GHEAVKQLQTEGLSPR			-		-
		GVHAKEGWPNSAYGVTKIGVTVLSR			-
		KFLGDVVLTAR				-
		REDKILLNACCPGWVR	1		4.1	6.4
		SCSPELQQKFR		-	-		-
10	CO4_RAT Complement C4 (C4)	ADLEKLTSLSDR	1	0.3	5.7	4.2	3.2
11	CP013_RAT UPF0585 protein C16orf13 homolog	MVDMPANNKCLIFR	1		2.1	1.1
		NKEPILCVLR				-
12	CRIP1_RAT Cysteine-rich protein 1 (Crip1)	GGAESHTFK	1		80.5
13	DEFI8_RAT Differentially expressed in FDCP 8 homolog (Def8)	QTCDK		-	-
14	DEST_RAT Destrin (Dstn)	YALYDASFETKESR			-	-
15	ECHA_RAT Trifunctional enzyme subunit alpha, mitochondrial (Hadha)	DLANNSSKKFYQ				-
		LPAKPEVSSDEDIQYR			-	-
16	EF1A2_RAT Elongation factor 1-alpha 2 (Eef1a2)	EGNASGVSLLEALDTILPPTRPTDKPLR			-
17	EF1G_RAT Elongation factor 1-gamma (Eef1g)	KLDPGSEETQTLVR	1		1.7	1.1
		AFKALIAAQYSGAQIR		-	-	-
		ILGLLDTHLKTR			-	-
		KFPAGKVPAFEGDDGFCVFESNAIAYYVSNEELR	1			0.1
18	EF2_RAT Elongation factor 2 (Eef2)	YLAEKYEWDVAEAR		-	-	-
19	FBX3_RAT F-box only protein 3 (Fbxo3)	EEDLDAVEAQIGCKLPDDYR	1	0.8	1.8	1.5	0.6
		ITNAKGDVEEVQGPGVVGEFPIISPGR			-	-
20	FUBP2_RAT Far upstream element-binding protein 2 (Khsrp)	KDAFADAVQR	1	2.6	10	0.8	1.5
21	GRP75_RAT Stress-70 protein, mitochondrial (Hspa9)	EMAGDNKLLGQFTLIGIPPAPR	1	2.1	5.2	0.9	2.7
		QATKDAGQISGLNVLR			-
		MPKVQQTVQDLFGR			-
		KDSETGENIR			-
		QAVTNPNNTFYATKR			-
22	GRP78_RAT 78 kDa glucose-regulated protein (Hspa5)	KSDIDEIVLVGGSTR	1	1	4.7	1.3	1.4
		IINEPTAAAIAYGLDKR			-
		NQLTSNPENTVFDAKR	1	2.9	8.1
		AKFEELNMDLFR	1	7.7	35	1.9
23	GSTA4_RAT Glutathione S-transferase alpha-4 (Gsta4)	APQEKEESLALAVKR			-	-
		EESLALAVKR	1	1.6	3.5	0.7	1.5
24	GSTA6_RAT Glutathione S-transferase A6 (Gsta6)	FIHTNEDLEKLR			-	-
25	GSTM1_RAT Glutathione S-transferase Mu 1 (Gstm1)	FKLGLDFPNLPYLIDGSR			-
		LAQWSNK	1	2.6	2.9	0.2	4
		KHHLCGETEEER		-	-	-	-
		KITQSNAIMR			-	-
		ISAYMKSSR	1	6	12.5		12.1
		YLSTPIFSKLAQWSNK				-
26	GSTM4_RAT Glutathione S-transferase Yb-3 (Gstm3)	MAIWGSK	1	1.5	1.1		2.3
		LKPGYLEQLPGMMR	1		4
		FLPRPLFTKMAIWGSK	1	1.1	3.9	3.9	0.1
		NQVFEATCLDAFPNLKDFIAR				-
27	GSTM5_RAT Glutathione S-transferase Mu 5 (Gstm5)	NKITQSNAILR			-
		FEALEKIAAFLQSDR			-	-
		MLLEFTDTSYEEKQYTCGEAPDYDR			-	-
28	GSTP1_RAT Glutathione S-transferase P (Gstp1)	SLGLYGKDQKEAALVDMVNDGVEDLR	1			2.4
		AFLSSPDHLNRPINGNGKQ	1		14.7	8.1	6.1
		DQKEAALVDMVNDGVEDLR			-
		STCLYGQLPKFEDGDLTLYQSNAILR	1			2.8	7.9
29	HS90B_RAT Heat shock protein HSP 90-beta (Hsp90ab1)	ELISNASDALDKIR	1	1	2.8	0.3	0.3
30	HSP7C_RAT Heat shock cognate 71 kDa protein (Hspa8)	MVNHFIAEFKR	1	0.1	0.9		0.3
		QATKDAGTIAGLNVLR	1	0.3	1.6	0	0.5
		NQVAMNPTNTVFDAKR	1	0.3	1.8		0.5
		GTLDPVEKALR	1	0.5	1.6		5.8
		LIGDAAKNQVAMNPTNTVFDAKR	1		1.5
31	KTU_RAT Protein kintoun (Dnaaf2)	EWYWGLNKDSLEER	1	1	3.5	2.1	0.5
32	LANC1_RAT LanC-like protein 1 (Lancl1)	AFPNPYADYNKSLAENYFDSTGR	1	1.9	2.8	0.9
33	NDKA_RAT Nucleoside diphosphate kinase A (Nme1)	TFIAIKPDGVQR	1	0.9	0.2
34	NFL_RAT Neurofilament light polypeptide (Nefl)	KGADEAALAR	1	1.3	0.5	2.1	1.9
		LAAEDATNEKQALQGER	1	0.5		1.5	1.1
		FTVLTESAAKNTDAVR	1	0.9	438.9	2.1	1.2
		AAKDEVSESR	1	1.5	1287.4	4.6	2.4
		QKHSEPSR	1	143.9	354	303.7	242.6
35	RS12_RAT 40S ribosomal protein S12 (Rps12)	LGEWVGLCKIDR	1	1.2	2.4	0.7	0.7
36	RS14_RAT 40S ribosomal protein S14 (Rps14)	TKTPGPGAQSALR	1	0.1	75.8	0.3
37	RS20_RAT 40S ribosomal protein S20 (Rps20)	SLEKVCADLIR	1	2.2	1.2	1	0.9
38	RS21_RAT 40S ribosomal protein S21 (Rps21)	LAKADGIVSKNF	1	2	2	2.8
39	RS25_RAT 40S ribosomal protein S25 (Rps25)	NTKGGDAPAAGEDA		-	-
40	RS27A_RAT Ubiquitin-40S ribosomal protein S27a (Rps27a)	LIFAGKQLEDGR			-	-
41	RS28_RAT 40S ribosomal protein S28 (Rps28)	NVKGPVREGDVLTLLESER	1				0.7
42	RSSA_RAT 40S ribosomal protein SA (Rpsa)	AVLKFAAATGATPIAGR		-	-	-	-
46	SKP1_RAT S-phase kinase-associated protein 1 (Skp1)	KTFNIKNDFTEEEEAQVR	1	0.5	6.8	3.3
44	SODC_RAT Superoxide dismutase [Cu-Zn] (Sod1)	GGNEESTKTGNAGSR	1	1.1	1.4
45	SSRG_RAT Translocon-associated protein subunit gamma (Ssr3)	APKGGSKQQSEEDLLLQDFSR			-	-
46	TBB2A_RAT Tubulin beta-2A chain (Tubb2a)	INVYYNEAAGNKYVPR	1	1.8		0.2	1.1
47	TBB4B_RAT Tubulin beta-4B chain (Tubb4b)	INVYYNEATGGKYVPR	1	2.2	1.6	0.9	1.1
48	TBB5_RAT Tubulin beta-5 chain (Tubb5)	ISVYYNEATGGKYVPR	1	2.4		0.3	1.3
49	THIO_RAT Thioredoxin (Txn)	EKLEATITEFA			-
		VGEFSGANKEKLEATITEFA			-
50	TPIS_RAT Triosephosphate isomerase (Tpi1)	VNHALSEGLGVIACIGEKLDER			-
		TATPQQAQEVHEKLR			-
		GWLKCNVSEGVAQCTR			-	-
51	UCHL1_RAT Ubiquitin carboxyl-terminal hydrolase isozyme L1 (Uchl1)	MPFPVNHGASSEDSLLQDAAKVCR			-
52	VAPA_RAT Vesicle-associated membrane protein-associated protein A (Vapa)	FKGPFTDVVTTNLKLQNPSDR	1		0.8	0.6
		QDGPLPKPHSVSLNDTETR			-
53	VAPB_RAT Vesicle-associated membrane protein-associated protein B (Vapb)	QLKEEDGLR			-	-
* Legend: Gray squares: Low intensity value compared with GST control (negative value after normalization). Black squares: Peptide absent in this experiment. White squares with hyphens: Peptide present in this experiment, but absent in the WT pull-down, therefore normalization was not possible.
