# Supplementary material for: Multi-chaperone function modulation and association with cytoskeletal proteins are key features of the function of AIP in the pituitary gland
Source: Oncotarget. 2018 Jan 11;9(10):9177–98. doi: 10.18632/oncotarget.24183 (PMC5823669; doi:10.18632/oncotarget.24183)
Supplement: Supplementary file 4 [file oncotarget-09-9177-s004.xlsx]

## Sheet: Sheet1
Supplementary Table 3: Transcripts/proteins in expression plasmids
Protein	Genbank reference sequence (mRNA)	Source	Final plasmid	CDS (base pairs)	Protein (amino acids)	Tag	Mass of tagged protein (kDa)	Notes
AIP	NM_003977.3	pcDNA3.0-Myc-AIP_WT	pcDNA3.0-Myc-AIP_WT	993	330	Myc	39	The plasmid carries the changes c.19A>C and c.21A>C, in codon 7 (AGA to CGC), with no effect on amino acid R7, and also the c.682C>A (Q228K) variant, which has been identified as the major allele in our cohort
CBR1	NM_001757.3	pDONR221-CBR1	pSF-CMV-NH2-HA-EKT-NcoI-CBR1	834	277	HA	33.8	Termination codon in the plasmid is TAG, instead of TGA in the reference sequence
		(PlasmID HsCD00044416 )
DSTN	NM_006870.3	pOTB7-DSTN	pSF-CMV-NH2-HA-EKT-NcoI-DSTN	498	165	HA	20.4
		(PlasmID HsCD00328071)
EEF1G	NM_001404.4	pOTB7-EEF1G	pSF-CMV-NH2-HA-EKT-NcoI-EEF1G	1314	437	HA	52
		(PlasmID HsCD00321611)
HSPA5	NM_005347.4	pDONR221-HSPA5	pSF-CMV-NH2-HA-EKT-NcoI-HSPA5	1965	654	HA	74.7
		(PlasmID HsCD00044236)
HSPA8	NM_006597.5	pGEMT-HSPA8	pSF-CMV-NH2-HA-EKT-NcoI-HSPA8	1941	646	HA	74.6
		(Chapple's lab)
HSPA9	NM_004134.6	pOTB7-HSPA9	pSF-CMV-NH2-HA-EKT-NcoI-HSPA9	2040	679	HA	75.8	The plasmid carries c.1933C>T, causing no change on L645
		(PlasmID HsCD00322446)
HSP90A	NM_005348.3	pGEMT-HSP90AA1 (Chapple's lab)	pSF-CMV-NH2-HA-EKT-NcoI-HSP90A	2199	732	HA	86.8
HSP90B	NM_007355.3	pGEMT-HSP90AB1 (Chapple's lab)	pSF-CMV-NH2-HA-EKT-NcoI-HSP90B	2175	724	HA	86.7
NEFL	NM_006158.4	pDONR221-NEFL (PlasmID HsCD00044698)	pSF-CMV-NH2-HA-EKT-NcoI-NEFL	1632	543	HA	63.6	Termination codon in the plasmid is TAG, instead of TGA in the reference sequence
NME1	NM_000269.2	pDONR201-NME1 (PlasmID HsCD00001213)	pSF-CMV-NH2-HA-EKT-NcoI-NME1	459	152	HA	19.5
PRKACA	NM_002730.3	pSF-CMV-NH2-HA-EKT-NcoI-PRKACA	pSF-CMV-NH2-Flag-EKT-NcoI-PRKACA	1056	351	Flag	41.8
SOD1	NM_000454.4	cDNA from HEK293 cells	pSF-CMV-NH2-HA-EKT-NcoI-SOD1	465	154	HA	20.8
TUBB	NM_178014.3	pDONR221-TUBB (PlasmID HsCD00043911)	pSF-CMV-NH2-HA-EKT-NcoI-TUBB	1335	444	HA	52.5	Termination codon in the plasmid is TAG, instead of TAA in the reference sequence
TUBB2A	NM_001069.2	pDONR221-TUBB2A (PlasmID HsCD00044406)	pSF-CMV-NH2-HA-EKT-NcoI-TUBB2A	1338	445	HA	52.3	The plasmid carries c.564T>G, causing no change on S188 (synonymous variant). Termination codon in the plasmid is TAG, instead of TAA in the reference sequence
VAPA	NM_194434.2	pOTB7-VAPA (PlasmID HsCD00321764)	pSF-CMV-NH2-HA-EKT-NcoI-VAPA	750	249	HA	30.2	-
